# Supplementary material for: A Meta-Analysis on Quantitative Calcium, Phosphorus and Magnesium Metabolism in Horses and Ponies
Source: Animals (Basel). 2024 Sep 25;14(19):2765. doi: 10.3390/ani14192765 (PMC11475699; doi:10.3390/ani14192765)
Supplement: Supplementary file 1 [file animals-14-02765-s001.zip]

Archive with 1 entries (1 files):
- animals-3171872-supplementary.pdf
